# Supplementary material for: Comparison Study of Nontreated and Fermented Wheat Varieties ‘Ada’, ‘Sarta’, and New Breed Blue and Purple Wheat Lines Wholemeal Flour
Source: Biology (Basel). 2022 Jun 27;11(7):966. doi: 10.3390/biology11070966 (PMC9312326; doi:10.3390/biology11070966)
Supplement: Supplementary file 1 [file biology-11-00966-s001.zip]

Archive with 5 entries (5 files):
- Supplementary File S1. Instrumental parameters for the HPLC-MS-MS analysis of mycotoxins.pdf
- Supplementary File S2. Statistical data of the WW acidity, chromaticity, microbiological characteristics .pdf
- Supplementary File S3. Statistical data of the biogenic amines in WW samples.pdf
- Supplementary File S4. Fatty acids profile of the wheat samples.pdf
- Supplementary File S5. Wheat samples volatile compounds.pdf
